# Supplementary material for: The Role of Self-as-Context as a Self-Based Process of Change in Cancer-Related Pain: Insights from a Network Analysis
Source: Healthcare (Basel). 2025 Oct 28;13(21):2722. doi: 10.3390/healthcare13212722 (PMC12607370; doi:10.3390/healthcare13212722)
Supplement: Supplementary file 1 [file healthcare-13-02722-s001.zip]

Archive with 1 entries (1 files):
- healthcare-3700148-supplementary.pdf
